# Supplementary material for: Physicochemical Properties, Thermal Stability, and Pyrolysis Behavior of Antioxidative Lignin from Water Chestnut Shell Obtained with Ternary Deep Eutectic Solvents
Source: Molecules. 2023 May 15;28(10):4088. doi: 10.3390/molecules28104088 (PMC10223403; doi:10.3390/molecules28104088)
Supplement: Supplementary file 1 [file molecules-28-04088-s001.zip]

Archive with 1 entries (1 files):
- molecules-2337960-supplementary.pdf
